# Supplementary material for: Lyso-phosphatidylethanolamine primes the plant immune system and promotes basal resistance against hemibiotrophic pathogens
Source: BMC Biotechnol. 2021 Feb 3;21:12. doi: 10.1186/s12896-020-00661-8 (PMC7856808; doi:10.1186/s12896-020-00661-8)
Supplement: Supplementary file 2 — Additional file 2: Table S1. Oligo-nucleotides used to determine the transcript levels. [file 12896_2020_661_MOESM2_ESM.xlsx]

## Sheet: Sheet1
		Table S1
		Oligo-nucleotide used to carry out quantitative PCR:
		RV4s	GAATCGGTCGTTTGGTTGCTA	qPCR GADPH
		RV4as	TTAACAGCGACGAGCTCAACAT	qPCR GADPH
		RV5s	AGAAGTTGTGCGAGAAGCCAAG	qPCR PDF1.2
		RV5as	GTGTGCTGGGAAGACATAGTTGC	qPCR PDF1.2
		RV7s	ACGGGCATAGTTCCACAAAG	qPCR FRK1
		RV7as	CGTCAAAAGAACGACGATGA	qPCR FRK1
		RV8s	ACTAGCAAACCCAGTGGCTC	qPCR WRKY22
		RV8as	CATGCCCAGACATCGGAGTT	qPCR WRKY22
		RV9s	GACGGGTATCTTTGGAGGAA	qPCR WRKY38
		RV9as	AAACCGGAGGATTGTCTTTG	qPCR WRKY38
		RV10s	TATGGGGGATAAGGGGTTCT	qPCR ICS1
		RV10as	GCCCTAGTTACAACCCGAAA	qPCR ICS1
		RV16s	GAGGATGGTTGTTCTCCGGT	qPCR ERF1
		RV16as	AGACCCCAAAAGCTCCTCAA	qPCR ERF1
		RV17s	ATTCGCGGCCGAGATAAGAG	qPCR ORA59
		RV17as	GGCTGCCTTTCAAAGCGAAA	qPCR ORA59
		RV32s	ATGGCTCAAAGCTCGCTTAC	qPCR OPR3
		RV32as	GCCTTCCAGACTCTGTTTGC	qPCR OPR3
		RV43s	CTCGTCGATTCGAAAACCAT	qPCR VSP2
		RV43as	TTCTGCAGTTGGCGTAGTTG	qPCR VSP2
		RV65s	CGCCAATGCATCTGAGTTTA	qPCR NPR3
		RV65as	TCACGCCCTTTAGCTGTTTT	qPCR NPR3
		RV66s	GGGTTGAGAAACTCGTTGGA	qPCR NIMIN2
		RV66as	TCCAAACCCAAACCCTGTAA	qPCR NIMIN2
		RV67s	TAAAAACGCAAGGGAAATGC	qPCR NIMIN3
		RV67as	TCTTCTGGCTGAAACGAAGG	qPCR NIMIN3
		RV68s	TGGCATACAGTGATCCGAAA	qPCR NPR4
		RV68as	CCGTATACCCCCTGGAATTT	qPCR NPR4
		RV69s	GGCGAGTATGTTTGGGATG	qPCR GSTU24
		RV69as	TTCATCTCGAGGAGCAAGG	qPCR GSTU24
		RV70s	GGAGAAAGAAGATAAGAATGACACG	qPCR HSP17.6A
		RV70as	TCAACACACCATTCTCCATCG	qPCR HSP17.6A
		RV71s	GTTGAGGAAATCAAGGGTCATG	qPCR OXI1
		RV71as	TGGACGATATTCTCCACATCC	qPCR OXI1
		RV72s	GACGGGGATGCTACGGTTT	qPCR WRKY53
		RV72as	TTTTGGGTAATGGCTGGTTTG	qPCR WRKY53
		RV75s	GCACTATTGGACGACCCTGT	qPCR APX1
		RV75as	GCAAACCCAAGCTCAGAAAG	qPCR APX1
		94s	CGTGGCTCGTGTGATAAAGA	qPCR SAG29
		94as	CGGCGCTTATAGTGAGGAAG	qPCR SAG29
		97s	TGTCTGCTCTGGAAATCGTG	qPCR CAT1
		97as	AATCCCAGGACCGGTATCTC	qPCR CAT1
		99s	CGTTGAAACCTAACCCGAAA	qPCR CAT3
		99as	AAACATCCAGCACCATGTGA	qPCR CAT3
		101s	CTCGTGACCAACGAGTGAAA	qPCR_SAG13
		101as	CCACATTGTTGACGAGGATG	qPCR_SAG13
		103s	TGTCCCATTTCGCTAAACCT	qPCR_ATRBOH-C
		103as	GCTCCTTTGTCAATGCTGGT	qPCR_ATRBOH-C
		104s	TCGCATCATTTGTTCGTCAT	qPCR_ATRBOH-F
		104as	CAAGGCTTGGCGAAATAGAG	qPCR_ATRBOH-F
		105s	GTCGTTGCAACACGCTAAGA	qPCR_ATRBOH-D
		105as	GGGATGTTGAACAGCGATCT	qPCR_ATRBOH-D
		106s	AGATGAGTGCTGAGGGTGCT	qPCR_MSD1
		106as	GGATCCTGATTGGCAGTTGT	qPCR_MSD1
		107s	CCACTCCCTCGTCTCTCTTG	qPCR_FSD2
		107as	TTCCGTTTCTTTTCCATTGC	qPCR_FSD2
		108s	CTGAACCACTTGGTGTCGTG	qPCR_FSD3
		108as	GATTGGGATGTTGGGTTCAC	qPCR_FSD3
		110s	CGGAGGACTACGATGTTGGT	qPCR SAG14
		110as	AGAACTCGGGGTCCATAGGT	qPCR SAG14
		111s	ATCTTCCGACGTGGTTATGC	qPCR SAG21
		111as	GCAACAGCTCCACTTCTTCC	qPCR SAG21
		112s	CATTCTGATTCGGTCGGACT	qPCR SRG1
		112as	GGAACCCATTTCCCATCTTT	qPCR SRG1
		117s	TGATGACCTTGGGAAAGGAG	qPCR CSD3
		117as	TCCGATGATACCACATCCAA	qPCR CSD3
		120s	CAAGAACGAGTGGGGAATGT	qPCR ELIS3-2
		120as	GTCACTTTGGCTCCGACTTC	qPCR ELIS3-2
		121s	TGCTCAGATCTATGGCAACG	qPCR AKR4C9
		121as	AACAAATCCTCGCGTTTCAC	qPCR AKR4C9
		122s	CCTTTTCCATTTGCTTCCAA	pPCR NADH:OX
		122as	AAGGATCGAAACCACATTCG	pPCR NADH:OX
		123s	TGCGAGCTTGAAGAAGGAAT	qPCR AKR4C8
		123as	GATTGCTCGAGCTTTTCCAG	qPCR AKR4C8
